# Supplementary material for: Functional conservation of the apoptotic machinery from coral to man: the diverse and complex Bcl-2 and caspase repertoires of Acropora millepora
Source: BMC Genomics. 2016 Jan 16;17:62. doi: 10.1186/s12864-015-2355-x (PMC4715348; doi:10.1186/s12864-015-2355-x)
Supplement: Additional file 6: — Bcl-2 and caspase protein predictions for the coral A. millepora. (XLS 23 kb) [file 12864_2015_2355_MOESM6_ESM.xls]

## Sheet: Sheet1
Additional file 6
Family	Name	Protein prediction
Bcl-2	AmBclWA	LIQARMVHNNDRLRSFNTIVKDYVGYKLRQKNIFLDGYNVNESPSAAACHLRRVADELIEENRQLFDSMCDQLHLTHASTYATFVGIADEIFQTGKNWGRIVAFLAFGATLAVYCVQKEDLAELLDNIIEWLSLYMEQNLGQWINENGGWEGFIQFFKKEDGSPGNGRNGGWRIAAVAGLGIGALLMLACR
	AmBclWB	LEIYSNVSELIRPRKSAKRDRTKHRVKPKTTFSSQQLSNMAGATAALNNEDLSPTLSTSELSRYDKDIVNDGYSLTVDYVSYRLRNKFEQNKLSGLPRKFLIPQSPISASSSNLRKLATLMEAEHPDLFESLCTTLGITPNTAHPTFVGVAQEIFQAGINWGRIVALFTFGGVVAHHFVEIQRLEMVQRIVEWIADFIEHNLLTWIRENGGWDGFVAHFSDSSQSQFTWKSLVTVGSICAAGLTLLALNK
	AmBclWC	MESRLKVVKKEDSSIAQEAEALAKDFISYRLGNGPILMSTTAVTLRKLADQIEEQYPSLLNHLCHKLNITRTTAYTTFVEIASEVFVDGINWGRIVALFAFGGKLAVYCNQHNMEDLVASVTEWIARYVGGLSDWIESHGGWDGLEEQFRNREDGAWWKGVLLTTLGLGTLAAVMYNR
	AmBclWD	MNCIQSEKIAGPANEEMLRIGEKARSLARDLISYRVGSVNTPPPSRTALILRRLADGLEDSHSVVLANMCNRLNVLSGTARSKFVQVADEVFRDGINWGRIVAVYAFGAKLSQYCMRNGLEDDVAEVVLWLGNYISGLSAWIQAQGGWPSFDKTFGDALEEREKVWWKKICLAAVGFGAIATLIYQQSTA
	AmMcl1-like	LNSGKGEMAPSEVCRTPNMSANRKTKNQEDRNARDLACDYIYYNKLGKEEFRMNTKVAATLRRIGREVEIRHQLILKNMCGKLDIRASSAQITFRTVADEIFATGINWGRVVVLFCFAAEVAVFCRQQEIDVVENIVTWLSEYLSQITLSEWIKKSGGWEAFSEQFKDVRDEREKFWWNSLLYTTLGLGTLAAVFYVKS
	AmBax	MVPGASSQERPDSEERPPLLRAASVDEVSGQAPAVVSTFLSECFRADGLPAPEEISESQRKVNKDVAVVIREIGDRLANDASLNTMISQVRVSKDTAFDTFLQVAAQIFSDGVVNWGRIVTLFYFGYKLAVQVINEVPLIKMIVEWLVKFIKDKLAKWIFEQGGWISTHFSCSYKEREILVLGFPTWPRLFK
	AmBak	LRFARIKMASGGDDSSGNNRANEPEEEELAVLRDTEGVFRHFMFQRYQDETERGEQSGEMSSSSARPDALEELRSCSDVHQFSQNLPVIGKRLGEIGDEIDAKYKDQFKDMIDSLSLTPATAYETFAALARRLFRSGINWGRIVALLCFGYEIAVTVIRRGFSGNFLRRIIRFVVDFIFNERIARWIAEHGGWRGVLDFRLSEPSWCTIGFVLLLGSIAAFFATKR
	AmBokA	MVKRLSWQDMSPSSPKIRLTRRIVQLEAEKISAEILRQAKTICNEYIEGKLERDGFTSRSLSPNSPTEVTSRKNSEVSHRIQEIGELLELGYPGLYMNISSQLNVSFSNENAVHEAFNNVSSEILSDGVNWPRIVAVYAFCGALVCECYKEGRNSFVLNMGNWMYEFAALHLVEWIKLQGGWRNPSLAVKLRTAKLRATEERQHGFLQSRSFRKILFV
	AmBokB	MLKSVTKRLKPFIEAKLNEEYVSIANDGNLYCLDYIEQRLKRSNIESGLAFIRPEVVSPEISSVSAKITEIGELLESSYPHLYNNVSKQLKVKLRSEVIVGDVFRNFGRELFRDGVTWCRIVSLFAFSASISTDCIVQGRPELVKTVLSCVRLYVLDHLAVWIRGQGGWIELTQKFKCIEKRYSLAFFVRWFGQSSRWMIKSTADTLKFLLYKVNEFIGLINSG
	AmBokC	LVELRAFSSHGHAANLENYKKKRRHGGNCFEIALASRAEDTMPTVIRNFLEWIWSSMSYFLFQKERKVTIQCAEDVKISEQAAFLCQKYIESRFTRSDLCVYRPKKGTKDDRPAVTCSEDVVNTLCEIGALLEDTYPRLYNNVLQQLNFRINLGILACHMFNRVSEQIIASGITWGRIVALYAFAGALAYDFTQAGDTRFIRDVSGWMGCFTAKRLSPWIRQNGGWKGLVKHFKEEENSMMSSINRWLAQKGMTQSLGNGSDKNVRKFTFGAKSLPRVDLF
	AmBclRAMBO	LEKLEWSFHKQHASVMDCDPVERTYIAQGTPELTTDTDSDMNGSSETLQLDSSSEGSHRQADLTRWASRERIREETRIVVLDFLGSLPADKLTARNLIPSRKSRSSFKSVGRLSKSTSDAGSYEHKRQKFLRMAKLQRKLSLNLKNDIENFDPKTLRHRSKQKDADFTRRPSDLKIPNVVNYNNSYHDHTPSPVLSPEGRVAARLEKISQEIMQMIPDLMDEPLKIMRGGNLSYEQFSVAARRLTFDHQIVGWSKVALLCHFAREVAITGELDDSQLEMLAEHSFRFIQESTEEWIEKKGGWAAFDAEDEDDIINSHILLQKFLDSKDNRASGSSSMWQSWYKYGVAAAAIGIGVCISLVRQ
Caspases	AmCaspase A	MPKFTTTVTGCKNVVIGDCNSLTIDAGRTQRSQEERVFSQEDPGTSAQVHGQETSGYGIDRDQSNDNDQINYIAKTGYVLVINNVQFPGRRNPVRSGSDEDVQRLVDLFQDFRFEIRESRDLERRDMMILLRDTSARDFTKYDCFVCVILSHGEKDGICGTDDEVITLEAITSLFRRDACPSLQGKPKIFLIQACRGTQRDQVSTESDSDPIFYSKPSLPADSDFLICFASAPGHECYREGLIGSWFICAIHKVFKEYAHKEHIMDMMLRVNNEVAGYLSPRGLKQMPCEICMLTKKVFFQQGPNVP
	AmCaspase B	MRTNYDLSYNRIKSVPENIAALHYLHTLNIAGNQVTEGVEHIMKIDSLTVLNLRENDSLQNVPNGIVGHPGIRKLLVNGTVVSNMSAQMKQNLQGIIDTGRRSPDDITVIEYSPSKAPHIEKVRNDRENVYKMTSQPKGLALIFEVVNYFHEMDVPFGSGVDVERLEKLFKGIGYNVRVQRDPLSAEDFEIHLKYFLAKHAIGDSVIVTVMAHGSNEGVVCCDGSIVSVDKIVSILGNAVIYRGKPNLVEFFSQYAFEEDVLSLLTFVNYNVSRKFKTMHGFRQIPAPQSTLTKKLFFLPGYFEDDDQYSAASTST
	AmCaspase C	MHSLKLPYKKRELARMIVLTESEDKAAGVSTEHECYKMESCPHGHRLMINNMCFENEKFNRPWAIHDEEKLQALFGNDLQFQVHVENDLQNFEMQQICTEYSKKDHSKCDAFVCILMSHGDVGDKIVGCREERSLMPDFKTERCPSLAGKPKIFFVQACRGSLEDTFLRQGDESRDYIAGLTCDSTLASSISPQEADFLLAFATVPGYVALKRRDYGSFYIQALTEVIARNHNKDHLSDMLTAVNCRVADALNQVSPTHSTLRLKVFL
	AmCaspase D	NIWQFTKVPQPRNGATHDRENIREFVKEAGFEKFEEHFDLTKGQMLDLLEKTRLTGDLVMHDSFICIIMSHGDEEGILGADSQSVPVDSIIAKFQGNKCPQLATKPKLFFLQACRGKVDDNGYHVPEMQDQVIADAGEKEEMPVKLPTDADVLIAYSTTKGYLSHRRFTVNMKDAKLYSTKLGSWFISCLVQIFLQYSHREDLMTMLTRVNNSLSQLYSEPNGCKQISCQLSMLTKKVYF
	AmCaspase E	GIAIIVNNKNFLSSSGMDEHPRKGTDVDRDALEKLFKSLKFDVRIYNDITTHRIKQIAREMASLNHSDYDAFIFSILTHGKEGLLYGTDGTISTRDLTSKFKVATTLAGKPKMFFFQACQGGRFMDGMDVPDGSDCEASSKVSVPAEADFLYVYSTVPGYYSWRNSERGSWFIQSLTKVFEENAERMDILRMLTRVNAMVSTYKSRTHRKDWDDKRQGNESKKEFLPQLQSKRRFKMN
	AmCaspase F	MEVSEIMRHLEFNEVNQGVVVFRGIADAFPKAIIQKKGIILNNPHGPFHRHALICVLRATTQDSRIIALTRLGEEINLNNRSLNCYKNGSIEPFEVPIRQPVSDEDAGDVILITWGSKPTAGGHYIGTCEAILLSACTSSSSDEYNPPLISESEFYRMESRPRGFCLIINNMSFRDQNLHRLGANFDEQKLCDLFGKLHFEVWLFKDQHKHQMEWICASYGGDVDHSQYDAFVCIIMSHGTSGDKIIGVNGRKIGIEDLMSEFNAVRCPSLANKPKMFVIQACRGTAEDEFLGPTDQQIADITFSDSTLSGSICPKESDFLLAYATVPGYVSYRRADFGSFFIQTLVDVFEKKHHKDHLEDMLTEVRRRVSGAVCQVSPSHTTLRYKVFL
	AmCaspase Xa	MAAFVDQWRGRAYLSIGLIFPEDRILCYPNNGECPQLRGKLWGWRSKLGEIYTKTFNSNVHKDLSRQVPIAKHDCTIAAGVYLRIWHNVKRKTIHVSINGKEQFVSTCSNEGLNICYGYVRLRCEDNDSEIQVTLAPAIYDEAPADVGSVETAPTNILKDFLISVWRKNHERFSWLLPDPAKCKVTQDLSAENQRLRPYKMNSECPGICLLINNFKDSARDENLLTELFSSLAFNVEVKRRLSMMEINEVAQEFAKRDHSSYDSFIFILLSQCGPGEPIVGVDGREVILKQIMSEFRPCRSSTLKNKPKLFFVLNFVDFRTQSTKRRNGGTEFCTDVNIALPNSCNTSIQEVCPEEADFLLACATSPIVKGKRIRRAKLSFTEMMVNAVRGYHQTYHLL…
	AmCaspase Xb	MSRPGICLLINNVRDSTGEENLLTNLFSSLAFNVQVRRDLSMMNIFEVAQEFAKKDHSSYDSFVFTVLSECRPGELIAGVDGRKVILEQVMSEFRPCNSTSLKNKPKLFFVLRFVNLKTQSAERRSGGTEFFTDTTIALPHSCNTSIQEVCSEEADFLVACATSPIVKEKKITLPQHSFIEMMVNAVCGYHQTYNLLEILTLLNHWTDNLHKKNGRSNVMVPYVTHTLRHNVRFDSVQTQKPQISTQSSIPDLYSLSRYDEQKTECRGYCIVINNLKFQENDEAYRGGSEQDEERLGNLFKSLRFEVIIKRNLEKNQIEEVAQEYGGKNHDKFAVFVLIVMSHGDNRDCILGVDNRMTSVRALMREFQAERCPSLKGKPKILIIQTCRGSRQCDVERLG…
	AmCaspase Xc	MRHRGICLLINNVKDLTAEGNLLRELFSSLGFNVEVKRDLSMTKIIEVAQEFAKKDHHSYDLFVFIVLSECRPGKLIVGVDGREVILKQVMSEFRPCHSTSLKNKPKLFFVLRFVNLKTQTAEGRSGGTEFFTDTIKALPHACNTSKQEVCPEEADFLLACATSPIVKEKKIKHPQPSFSEMMVDAVSRYHDRYDLLEMLTLLNHWTDNLHKKNGQSNVVVPYVTHTLRDKVRFDFIQTHEPQISTQSSIPGLPSLSRYDEHKTECPGYCVIINNRQFQGNDEAYREGSEQDVERLRKLFKSLRFEVIIKRDLERNHIEGVAQEYGRKNHDKFVAFVLIVMSHGDDEDCVLGVDNKPVSVKALMKEFQAQKCPSLKGKPKILIIQTCRGSRKCEVVGSD…
	AmCaspase Xd	LAFVRGFREGISRTESTAWVRGDCFPRHVDVITRFPLFGNSMVALVDQWRGRAYLSIGLVFPEDRAWTSKGWKIYSKRFDSNCKKDNSPQKLIAYHNCQITAGITLAIYCYVKEEELYFSINGEEYLVSTCGKQELNSCHGFMRLSCNDNDSEIQVSLLFPPINDEENQALSSYTMNHPGICLLINNVKNSTGDGNLLTNLFSSLGFHVEVKRDLSTMEIIRVAQEFAKRDHSSYDSFVFIVLSQCSPGELIVGVDGRKVFLEQVMSEFRPCNSTFLENKPKLFFVLRFVKTQSAERHSGGTEFCTDTTIALPQSCNTSIQEVCPKEADFLLACATSPIVKGKKIKQPEHSFTEMMVNAVSRYQTYDLLEMLTLLSHWTDNLHKKIGQSNVMVPYVTHT…
	AmCaspase 8	MTMAEGELNSMLFILSNGMRTHDLQNLKHLCHGKIPLGDLEKAQSARDVFRIMRQKLLIRPGKLDLLESMLKQIGRADLAKKLQSGGGADTTMESEGALRRNSLEGNNREFLMTLSDELTKENVESLKFIADLPYGVEERIQNGRDFFKYLQQAGNVGPNLLSHLEDFFGKIHRMDLAMKVREYQDQQMGVNTINTNKIGVAPVGNMIPRPCPAVSPVTGKQPTMHQMSDVKSPTMVLLSPADFSKPPQPSEPSEPRYPVQAEPNVTELLDPLQRIGMDQEDAMPSYPMNQRPRGIALIIGNEHFGGNPSLRDRQGNKKDIEHLQELWSFLNFQVEIRRDLNSQDIYNVMREISTLDHSQFDCFVCCLLSHGAHGGIYGTDSELVEIKDITALFKGVAC…
	AmCaspase CARDa	MCSLLAEGLRRNRKAILRDLDPSKSWNYLYQEGIFDLDDIEEIKAERTRKKKAEALLEKVEHAGPVGIAVFAETLRESQSHLFDLLQRFINDTGPHAGQLQAGQPTIAQVTHQVSDLHIYREPVSCVQKALSPVEHVHEGIEKISFGALSGSLETNQERGENYTPAEEPLVIARFDFSKLPPHIHPSSEDVYPMTATPRGLALIINNESFVRGSEQTEKEFEKEKLEVRQGSEKDTISLQRLFEALDFKVRVNRNVTEKQLLKVLDDVSKDDHSDYHCFVLCLMSHGKEGQFYCADGKTVCLKEISNFFSNRNCETLKGKPKLFFIQACRGYVKDRGVVEDSPSEQGPQQASGENDEGPVWRFSFERDIIPNQADMLMAYSTVSGYASFRNPNYGSRFV…
	AmCaspase CARDb	MNDEHRQLLRKKREKFLRDLDAKRAASKLYSRGIFSEEDKDEVNAKKTNYQQREEVLDILPRKGPKAFLVFCDILHEISEHLEAELRPVQEEEKCTENTDGSLDKEPLAAARSPTEGGDESDARLMSLFGGGGVPAKPTGDAVDTETIYKMSRAPRGIAIIINNKNFLRSSGMDKYPRNGTDVDRDALKKLFESLKFEVRIYNDITKYEIRRIAKEMATFNHSDYDAFIFSILTHGEEGLLYGTDGTISTRDVTSAFKDATTLAGKPKLFFFQACQGHEYMDGMDVTDGPQASSKVSVPSEADFLYAYSTVPGYYSWRNSVNGSWFIQSLTEVFEEKAERMDILRMLTRVNARVSTFKSRTGEYYSDSKRQVSSIVSMLRKELYFFPEKVTEQN
	AmCaspase CARDc	MDKNHKELLRRNRERLVEDLDALSLLSYLYQEHTLSERDVDLIKAERTRSAQAEKLLDIVPKRGPQAFHTFCRALERRDGQNHLLALLKTPGSAPQGEVSSNSFVYSADGMSSVAHHVIAGKSDVATSSAVKNNSKLPHTTEEFIYPMKEQPHGWCLIINNVDFEYHTRRGGSDIDAKQLKELFTKLQYKVQEHRNQTAAQLKNTVLQFSKMSGHKEADSMVFCLLSHGLEGQVYGCDGELVSISDLVAMFNGYEAKDLIGKPKMIFIQACRGVEYDHGADLEVTDNGFVSKIDKVHITPTNAEILKVAIPNDQAETLFEPETIPAEADMLVAYSTVPGYVSWSHLQKGSWFVQALVDVFGSYARKEDVVSMLVRVNGKVAKEFESYNRKKQIPAPVVM…
