# Supplementary material for: Functional conservation of the apoptotic machinery from coral to man: the diverse and complex Bcl-2 and caspase repertoires of Acropora millepora
Source: BMC Genomics. 2016 Jan 16;17:62. doi: 10.1186/s12864-015-2355-x (PMC4715348; doi:10.1186/s12864-015-2355-x)
Supplement: Additional file 7: — Accession numbers of sequences used for the Bcl-2 and caspase phylogenies. (XLS 51 kb) [file 12864_2015_2355_MOESM7_ESM.xls]

## Sheet: Sheet1
Additional file 7
Bcl-2 PHYLOGENETIC TREE (see Figure 2)			Caspase PHYLOGENETIC TREE (see Figure 7)
Taxon	Abbreviation on tree	Accession number	Taxon	Abbreviation on tree	Accession number
Acropora digitifera (from the A. digitifera genome browser: http://marinegenomics.oist.jp/genomes/)	ADIG 00172	aug_v2a.00172.t1	Acropora digitifera (from the A. digitifera genome browser: http://marinegenomics.oist.jp/genomes/)	ADIG Casp1	aug_v2a.00817.t1_Caspase1
	ADIG 00181	aug_v2a.00181.t1		ADIG Casp10	aug_v2a.19602.t1_Caspase10
	ADIG 05085	aug_v2a.05085.t1		ADIG Casp12	aug_v2a.00023.t1_Caspase12
	ADIG 09624	aug_v2a.09624.t1		ADIG Casp13	aug_v2a.01975.t1_Caspase13
	ADIG 10817	aug_v2a.10817.t1		ADIG Casp15	aug_v2a.00818.t1_Caspase15
	ADIG 17522	aug_v2a.17522.t1		ADIG Casp19	aug_v2a.03841.t1_Caspase19
	ADIG 20703	aug_v2a.20703.t1		ADIG Casp2	aug_v2a.04862.t1_Caspase2
	ADIG 24441	aug_v2a.24441.t1		ADIG Casp20	aug_v2a.09611.t1_Caspase20
Acropora millepora	AmBclWA	See Additional file 6		ADIG Casp21	aug_v2a.10651.t1_Caspase21
	AmBclWB	See Additional file 6		ADIG Casp22	aug_v2a.17832.t1_Caspase22
	AmBclWC	See Additional file 6		ADIG Casp3	aug_v2a.05413.t1_Caspase3
	AmBclWD	See Additional file 6		ADIG Casp4	aug_v2a.10482.t1_Caspase4
	AmMcl1-like	See Additional file 6		ADIG Casp5	aug_v2a.10962.t1_Caspase5
	AmBax	See Additional file 6		ADIG Casp6	aug_v2a.11989.t1_Caspase6
	AmBak	See Additional file 6		ADIG Casp8	aug_v2a.17260.t1_Caspase8
	AmBokA	See Additional file 6		ADIG aug_v2a.15985.t1	aug_v2a.15985.t1_CaspaseX
	AmBokB	See Additional file 6	Aiptasia pallida	AIP Q3HL92	Q3HL92 (UniProtKB/TrEMBL)
	AmBokC	See Additional file 6	Acropora millepora	AmCaspase A	See Additional file 6
	AmBclRAMBO	See Additional file 6		AmCaspase B	See Additional file 6
Canis familiaris	CANFA B2A1	UniProtKB:E2RS00		AmCaspase C	See Additional file 6
	CANFA B2L2	UniProtKB:Q45T69		AmCaspase D	See Additional file 6
	CANFA BAK	UniProtKB:Q52HB2		AmCaspase E	See Additional file 6
	CANFA BAX	UniProtKB:F1PMV2		AmCaspase F	See Additional file 6
	CANFA BCL2	UniProtKB:Q6R755		AmCaspase Xa	See Additional file 6
	CANFA BCLX	UniProtKB:Q76LT7		AmCaspase Xb	See Additional file 6
	CANFA Mcl1	UniProtKB:Q8HYS5		AmCaspase Xc	See Additional file 6
	CANFAB2L13	UniProtKB:E2R0V0		AmCaspase Xd	See Additional file 6
Gallus gallus	CHICK B2A1	UniProtKB:Q9W6F2		AmCaspase 8	See Additional file 6
	CHICK B2L1	UniProtKB:Q07816		AmCaspase CARDa	See Additional file 6
	CHICK B2L13	UniProtKB:E1BXS1		AmCaspase CARDb	See Additional file 6
	CHICK BAK1	UniProtKB:Q5F404		AmCaspase CARDc	See Additional file 6
	CHICK BCL2	UniProtKB:Q00709	Anemonia viridis	AVI Q09Y99	UniProtKB:Q09Y99
	CHICK BOK	UniProtKB:Q9I8I2	Canis familiaris	CANFA Casp1	UniProtKB:Q9MZV7
Homo sapiens	HUMAN B2A1	UniProtKB:Q16548		CANFA Casp10	UniProtKB:E2RB11
	HUMAN B2L1	UniProtKB:Q07817		CANFA Casp12	UniProtKB:Q075B4
	HUMAN B2L10	UniProtKB:Q9HD36		CANFA Casp14	UniProtKB:F1PXJ6
	HUMAN B2L13	UniProtKB:Q9BXK5		CANFA Casp16	UniProtKB:J9NZM9
	HUMAN B2L2	UniProtKB:Q92843		CANFA Casp2	UniProtKB:F1PI14
	HUMAN BAK	UniProtKB:Q16611		CANFA Casp3	UniProtKB:Q8MKI5
	HUMAN BAX	UniProtKB:Q07812		CANFA Casp4	UniProtKB:F1PBR9
	HUMAN BCL2	UniProtKB:P10415		CANFA Casp8	UniProtKB:Q38JA9
	HUMAN BOK	UniProtKB:Q9UMX3		CANFA Casp9	UniProtKB:F1PZK9
	HUMAN MCL1	UniProtKB:Q07820		CANFA c-FLIP	UniProtKB:E2RR61
Mus musculus	MOUSE B2L1	UniProtKB:Q64373	Takifugu rubripes	TAKRU Casp3	UniProtKB:H2UUR6
	MOUSE B2L10	UniProtKB:Q9Z0F3		TAKRU H2SKU3	UniProtKB:H2SKU3
	MOUSE B2L13	UniProtKB:P59017		TAKRU H2THL4	UniProtKB:H2THL4
	MOUSE B2L2	UniProtKB:P70345		TAKRU H2UKY4	UniProtKB:H2UKY4
	MOUSE B2LA1	UniProtKB:Q07440		TAKRU H2V832	UniProtKB:H2V832
	MOUSE BAK	UniProtKB:O08734	Gallus gallus	CHICK Casp1	UniProtKB:F1P0X7
	MOUSE BAX	UniProtKB:Q07813		CHICK Casp10	UniProtKB:F1P102
	MOUSE BCL2	UniProtKB:P10417		CHICK Casp18	UniProtKB:Q4JQQ0
	MOUSE BOK	UniProtKB:O35425		CHICK Casp2	UniProtKB:F1NP15
	MOUSE Mcl1	UniProtKB:P97287		CHICK Casp3	UniProtKB:O93417
Nematostella vectensis	NEMV 100129	UniProtKB:A7S0T4		CHICK Casp7	UniProtKB:F1NV61
	NEMV 100278	UniProtKB:A7S109		CHICK Casp8	UniProtKB:F1NXP6
	NEMV 114394	UniProtKB:A7SDL6		CHICK Casp9	UniProtKB:F1NL59
	NEMV 128814	UniProtKB:A7SRF5	Homo sapiens	HUMAN Casp1	UniProtKB:P29466
	NEMV 139409	UniProtKB:A7SZR6		HUMAN Casp10	UniProtKB:Q92851
	NEMV 196260	UniProtKB:A7RF38		HUMAN Casp14	UniProtKB:P31944
	NEMV 208969	UniProtKB:A7S9S4		HUMAN Casp2	UniProtKB:P42575
	NEMV 244968	UniProtKB:A7SFS9		HUMAN Casp3	UniProtKB:P42574
	NEMV 245329	UniProtKB:A7SHM0		HUMAN Casp4	UniProtKB:P49662
	NEMV 246637	UniProtKB:A7SPR2		HUMAN Casp5	UniProtKB:P51878
	NEMV 37807	UniProtKB:A7RN20		HUMAN Casp6	UniProtKB:P55212
Stylophora pistillata	STP G8XQY4	UniProtKB:G8XQY4		HUMAN Casp7	UniProtKB:P55210
Takifugu rubripes	TAKRU B2L1	UniProtKB:H2U5I3		HUMAN Casp8	UniProtKB:Q14790
	TAKRU BCL2	UniProtKB:H2SKE0		HUMAN Casp9	UniProtKB:P55211
	TAKRU BOK	UniProtKB:H2U005		HUMAN CaspC	UniProtKB:Q6UXS9
Tetraodon negroviridis	TETNG B2L1	UniProtKB:Q4SR59		HUMAN c-FLIP	UniProtKB:O15519
	TETNG BCL2	UniProtKB:H3C3G9	Mus musculus	MOUSE Casp1	UniProtKB:P29452
	TETNG BOK	UniProtKB:Q4T981		MOUSE Casp12	UniProtKB:O08736
	TETNG Mcl1	UniProtKB:Q4SW32		MOUSE Casp14	UniProtKB:O89094
Xenopus tropicalis	XENTF7CWH6	UniProtKB:F7CWH6		MOUSE Casp2	UniProtKB:P29594
	XENTR B2L1	UniProtKB:Q6GLI5		MOUSE Casp3	UniProtKB:P70677
	XENTR B2L2	UniProtKB:Q5XGJ4		MOUSE Casp4	UniProtKB:P70343
	XENTR BAX	UniProtKB:Q6P4Y4		MOUSE Casp6	UniProtKB:O08738
	XENTR BCL2	UniProtKB:F7BXJ7		MOUSE Casp7	UniProtKB:P97864
	XENTR Mcl1	UniProtKB:F7ETY1		MOUSE Casp8	UniProtKB:O89110
				MOUSE Casp9	UniProtKB:Q8C3Q9
				MOUSE c-FLIP	UniProtKB:O35732
			Nematostella vectensis	NEMV 201	UniProtKB:A7SPA7
				NEMV 202	UniProtKB:A7S119
				NEMV 203	UniProtKB:A7SXL6
				NEMV 205	UniProtKB:A7S9L1
				NEMV 206	UniProtKB:A7S364
				NEMV 207	UniProtKB:A7S4V9
				NEMV 210	JGI:53401
			Stylophora pistillata	STP G8XQY3	UniProtKB:G8XQY3
			Tetraodon nigroviridis	TETNG c-FLIP	UniProtKB:H3DGB3
				TETNG Casp2	UniProtKB:H3CRJ0
				TETNG Casp3	UniProtKB:Q4SRX3
				TETNG Casp6	UniProtKB:H3DKY8
				TETNG Casp7	UniProtKB:H3DNH9
				TETNG Casp8	UniProtKB:H3CR38
				TETNG Casp9	UniProtKB:H3D019
			Xenopus tropicalis	XENTR Casp1	UniProtKB:F6ZH96
				XENTR Casp10	UniProtKB:F7A570
				XENTR Casp2	UniProtKB:F6RDY9
				XENTR Casp3	UniProtKB:F6RF24
				XENTR Casp6	UniProtKB:F6R1R1
				XENTR Casp7	UniProtKB:F7E6A3
				XENTR Casp9	UniProtKB:F6Z7Y9
				XENTR c-FLIP	UniProtKB:F6ZWB5
